# Supplementary material for: Enhancing the Therapeutic Effect of 2-211At-astato-α-methyl-L-phenylalanine with Probenecid Loading
Source: Cancers (Basel). 2021 Nov 3;13(21):5514. doi: 10.3390/cancers13215514 (PMC8583516; doi:10.3390/cancers13215514)
Supplement: Supplementary file 1 [file cancers-13-05514-s001.zip]

Archive with 1 entries (1 files):
- cancers-1452784-supplementary.pptx
